# Supplementary material for: Predictors of long term weight loss maintenance in patients at high risk of type 2 diabetes participating in a lifestyle intervention program in primary health care: The DE-PLAN study
Source: PLoS One. 2018 Mar 23;13(3):e0194589. doi: 10.1371/journal.pone.0194589 (PMC5865727; doi:10.1371/journal.pone.0194589)
Supplement: S1 File — (XLSX) [file pone.0194589.s001.xlsx]

## Sheet: DEPLAN data
1AGE	1SEX	1BQ1Marital Stat	1BQ2Education	1Working status	1BQ4Diabetes hist	1BQ5Diabetes hist fath	1BQ6Diabetes hist moth	1BQ7Siblings number	1BQ8Diabetes hist sibl	1BQ9_01Diseases HT	1BQ9_02Diseases CInsuff	1BQ9_03Diseases MIC	1BQ9_04Diseases MIC	1BQ9_05Diseases infarct	1BQ9_06Diseases by-pass	1BQ9_07Diseases	1BQ9_08Diseases	1BQ9_09Diseases cholest	1BQ9_10Diseases depression	1BQ9_11Diseases inability	1BQ9_12Diseases other chronic	1BQ12smoking ever	1BQ13smoking	1BQ14smoking	1BQ15_01smoking	1BQ15_02smoking	1BQ15_03smoking	1BQ16smoking Have you planned to quit	1BQ17ph_act How demanding is your work…	1BQ18ph_act	1BQ19ph_act	1BQ20ph_act	1BQ21ph_act	1BQ22ph_act	1BQ23ph_act	1BQ24ph_act	1BQ25ph_act have you increased physical act	1BQ26food	1BQ27_01food	1BQ27_02food	1BQ27_03food	1BQ27_04food	1BQ27_05food	1BQ28food	1BQ29food	1BQ30food	1BQ31food	1BQ32food	1BQ33_01food
42	M	1	3	1	1	2	1	3	1	FALSE	FALSE	FALSE	FALSE	FALSE	FALSE	FALSE	FALSE	FALSE	FALSE	FALSE	FALSE	2	1	5					2	3	3	7	3	2	3	2	2	3	1	0	0	0	4	5	1	3	4	4	0
50	M	1	1	7	1	1	1	5	2	TRUE	FALSE	TRUE	FALSE	TRUE	FALSE	FALSE	TRUE	TRUE	TRUE	FALSE	TRUE	2	3		25	0	0	2	1	1	1	0	1	1	3	1	3	2	0	4	4	1	1	5	1	6	4	6	0
42	M	4	7	1	1	1	1	1	1	TRUE	FALSE	FALSE	FALSE	FALSE	FALSE	FALSE	FALSE	TRUE	FALSE	FALSE	FALSE	1							1	2	1	1	3	2	3	1	2	2	1	5	2	1	5	3	1	3	2	3	0
51	K	1	7	1	2	1	2	1	1	FALSE	FALSE	FALSE	FALSE	FALSE	FALSE	FALSE	FALSE	FALSE	FALSE	FALSE	FALSE	1							1	4	1	2	1	3	2	1	2	3	0	1	2	2	2	5	1	4	2	4	1
51	K	1	4	1	1	1	1	1	1	TRUE	FALSE	FALSE	FALSE	FALSE	FALSE	FALSE	FALSE	FALSE	FALSE	FALSE	TRUE	2	1	4					1	2	1	0	1	2	4	1	3	3	2	1	2	2	1	3	1	4	2	2	0
60	M	1	4	3	1	2	1	0	1	FALSE	FALSE	FALSE	FALSE	FALSE	FALSE	FALSE	FALSE	TRUE	FALSE	FALSE	FALSE	2	3		15			2	2	2	3	1	2	1	3	1	2	2	1	2	2	2	7	4	1	3	4	3	0
55	M	1	7	7	1	1	1	4	1	TRUE	TRUE	FALSE	FALSE	FALSE	FALSE	FALSE	FALSE	TRUE	TRUE	FALSE	TRUE	2	1	4					1	3	2	7	3	2	3	1	2	3	2	1	1	1	1	4	1	4	2	4	1
56	K	1	4	1	1	1	2	3	1	TRUE	FALSE	FALSE	FALSE	FALSE	FALSE	FALSE	FALSE	FALSE	FALSE	TRUE	TRUE	1							2	2	1	0	1	2	3	1	2	2	1	1	5	7	7	4	1	4	2	3	0
46	K	1	5	1	1	1	1	3	1	TRUE	FALSE	FALSE	FALSE	FALSE	FALSE	FALSE	FALSE	FALSE	FALSE	FALSE	FALSE	1							1	2	1	0	1	1	4	1	2	3	1	3	2	1	2	4	1	5	4	3	0
58	K	5	4	6	1	1	1	4	1	TRUE	FALSE	TRUE	FALSE	FALSE	FALSE	FALSE	TRUE	TRUE	FALSE	FALSE	FALSE	1							3	6	1	5	2	1	3	2	1	1	1	1	4	2	2	5	1	3	2	4	0
53	M	1	7	1	1	1	1	1	1	TRUE	TRUE	FALSE	FALSE	FALSE	FALSE	FALSE	FALSE	TRUE	FALSE	FALSE	FALSE	2	1	4					1	1	2	5	5	5	3	1	4	3	2	4	3	4	3	5	1	3	2	2	0
72	K	1	1	7	1	1	1	4	1	TRUE	FALSE	FALSE	FALSE	FALSE	FALSE	FALSE	FALSE	TRUE	FALSE	FALSE	FALSE	1							1	5	1	0	1	1	3	1	2	2	1	0	5	3	2	5	1	4	2	2	0
59	K	1	1	7	1	1	1	12	2	TRUE	FALSE	TRUE	FALSE	FALSE	FALSE	FALSE	FALSE	FALSE	FALSE	FALSE	TRUE	2	1	5					1	1	1	0	1	2	3	1	2	1	1	0	4	1	4	5	1	6	1	5	0
67	K	1	3	7	1	1	1	5	2	TRUE	FALSE	FALSE	TRUE	FALSE	FALSE	FALSE	FALSE	TRUE	FALSE	FALSE	FALSE	1							1	2	1	0	2	1	3	1	3	4	2	0	1	2	2	5	1	3	2	3	2
67	K	5	4	7	1	1	1	2	2	TRUE	FALSE	FALSE	FALSE	FALSE	FALSE	FALSE	FALSE	TRUE	FALSE	FALSE	TRUE	1							1	1	2	0	5	5	3	1	3	2	1	2	1	1	1	5	1	5	4	2	0
63	K	1	4	6	1	1	2	1	2	TRUE	FALSE	FALSE	FALSE	FALSE	FALSE	FALSE	FALSE	FALSE	FALSE	FALSE	FALSE	1							1	3	1	0	1	2	3	1	1	3	1	5	1	1	1	5	1	5	2	3	0
57	K	3	4	7	1	1	1	0	1	TRUE	FALSE	FALSE	FALSE	FALSE	FALSE	FALSE	FALSE	TRUE	TRUE	FALSE	FALSE	1							1	5	1	0	1	4	4	1	1	3	1	1	2	1	7	5	1	3	1	2	0
63	K	5	3	7	1	1	1	3	1	TRUE	FALSE	TRUE	FALSE	FALSE	FALSE	FALSE	FALSE	FALSE	FALSE	FALSE	TRUE	1							1	1	1	2	2	1	3	1	2	2	1	1	3	1	2	5	1	3	4	3	1
40	M	1	3	1	1	1	1	1	1	TRUE	FALSE	FALSE	FALSE	FALSE	FALSE	FALSE	FALSE	TRUE	FALSE	FALSE	FALSE	2	1	4					1	1	1	0	1	1	4	1	2	1	1	4	2	1	3	4	1	5	2	5	0
74	K	1	3	7	1	1	1	3	1	TRUE	TRUE	FALSE	TRUE	FALSE	FALSE	FALSE	FALSE	TRUE	FALSE	FALSE	FALSE	1							1	6	1	0	3	5	4	1	2	2	1	0	1	1	3	5	1	3	4	3	0
64	K	1	1	7	1	1	1	5	1	FALSE	FALSE	FALSE	FALSE	FALSE	FALSE	FALSE	FALSE	TRUE	FALSE	FALSE	FALSE	1							1	6	1	0	1	5	3	1	2	3	2	0	1	2	5	5	1	1	1	2	0
57	K	1	7	1	1	1	2	1	1	TRUE	FALSE	FALSE	FALSE	FALSE	FALSE	FALSE	FALSE	FALSE	FALSE	FALSE	FALSE	1							1	1	3	2	3	5	3	1	2	4	2	4	5	1	2	5	1	1	2	5	0
45	K	1	4	1	1	1	1	8	1	TRUE	FALSE	FALSE	FALSE	FALSE	FALSE	FALSE	FALSE	FALSE	FALSE	FALSE	FALSE	1							2	3	1	0	2	4	3	1	1	1	1	1	2	1	3	5	1	4	4	4	0
40	M	1	4	3	1	2	2	1	1	TRUE	FALSE	FALSE	FALSE	FALSE	FALSE	FALSE	FALSE	TRUE	FALSE	FALSE	FALSE	1							1	4	2	0	1	1	3	1	2	2	1	2	1	1	1	4	1	3	2	3	0
71	K	4	3	7	1	1	1	2	2	TRUE	FALSE	FALSE	TRUE	FALSE	FALSE	FALSE	FALSE	FALSE	FALSE	FALSE	TRUE	2	1	5					1	1	3	0	4	2	3	1	3	3	1	0	4	0	1	5	1	4	4	6	0
65	K	5	1	7	1	1	2	9	1	TRUE	FALSE	FALSE	FALSE	FALSE	FALSE	FALSE	FALSE	TRUE	FALSE	FALSE	FALSE	1							1	1	1	0	2	4	4	1	2	1	1	0	2	1	3	5	1	3	2	2	0
56	K	1	4	3	1	1	2	5	2	FALSE	TRUE	FALSE	FALSE	FALSE	FALSE	FALSE	FALSE	TRUE	FALSE	FALSE	FALSE	1							2	1	2	0	1	5	3	2	2	2	2	0	2	0	4	5	1	2	4	1	0
78	K	5	4	7	1	1	1	1	2	FALSE	TRUE	TRUE	TRUE	FALSE	FALSE	FALSE	TRUE	FALSE	FALSE	FALSE	TRUE	1							1	2	1	0	1	1	4	1	1	1	0	0	4	0	0	5	1	3	4	6	0
57	K	1	1	1	1	1	1	4	2	TRUE	TRUE	TRUE	TRUE	FALSE	FALSE	FALSE	FALSE	TRUE	TRUE	FALSE	FALSE	2	3		40	0	0	2	3	3	1	0	1	1	3	1	2	2	1	0	3	1	1	2	1	4	4	6	0
56	K	4	7	6	2	1	2	1	1	TRUE	FALSE	FALSE	FALSE	FALSE	FALSE	FALSE	FALSE	FALSE	FALSE	FALSE	TRUE	2	3		20	0	0	1	1	2	1	0	1	1	4	1	2	2	1	0	3	0	3	5	1	2	1	3	1
52	K	4	5	1	1	1	2	5	1	TRUE	TRUE	TRUE	FALSE	FALSE	FALSE	FALSE	FALSE	FALSE	TRUE	TRUE	TRUE	1							2	5	2	0	2	1	3	1	4	1	0	0	1	1	4	5	1	5	1	2	0
21	M	3	4	8	1	1	1	0	1	FALSE	FALSE	FALSE	FALSE	FALSE	FALSE	FALSE	FALSE	FALSE	FALSE	FALSE	FALSE	2	1	3					1	1	1	2	2	2	4	1	2	2	0	1	0	1	0	4	1	4	2	6	0
59	K	4	4	7	1	1	1	1	1	TRUE	FALSE	TRUE	FALSE	FALSE	FALSE	FALSE	FALSE	TRUE	FALSE	FALSE	FALSE	2	3		20			1	1	6	1	0	1	2	3	1	3	1	1	1	2	2	1	5	3	3	4	3	0
56	K	4	3	7	1	2	1	2	1	TRUE	FALSE	FALSE	FALSE	FALSE	FALSE	FALSE	FALSE	FALSE	FALSE	FALSE	FALSE	1							1	1	1	0	1	5	5	1	2	2	1	0	1	2	5	5	1	3	2	2	0
67	M	1	4	7	1	2	1	1	2	TRUE	FALSE	FALSE	FALSE	TRUE	FALSE	FALSE	FALSE	FALSE	FALSE	FALSE	FALSE	2	3		20			3	1	5	2	0	4	4	4	1	2	2	1	2	1	2	2	5	1	2	1	3	0
55	K	1	4	1	1	1	1	1	1	TRUE	FALSE	FALSE	FALSE	FALSE	FALSE	FALSE	FALSE	FALSE	FALSE	FALSE	FALSE	1							1	3	1	0	1	3	3	1	2	2	1	1	1	1	1	4	1	4	2	3	1
55	K	5	4	7	1	1	1	2	2	FALSE	FALSE	TRUE	FALSE	FALSE	FALSE	FALSE	FALSE	TRUE	FALSE	FALSE	TRUE	1							1	1	2	0	1	4	4	1	2	2	1	0	2	1	3	4	1	2	2	2	0
46	K	1	1	1	1	1	1	1	1	FALSE	FALSE	FALSE	FALSE	FALSE	FALSE	FALSE	FALSE	FALSE	FALSE	FALSE	TRUE	1							3	3	2	0	1	3	3	1	2	1	1	0	2	1	1	4	1	3	1	3	0
58	K	1	4	7	1	1	1	1	1	FALSE	FALSE	FALSE	FALSE	FALSE	FALSE	FALSE	FALSE	TRUE	FALSE	FALSE	FALSE	1							1	1	1	0	1	1	5	1	2	4	1	1	2	3	1	5	1	5	2	3	0
45	K	1	4	6	1	2	2	1	1	TRUE	FALSE	FALSE	FALSE	FALSE	FALSE	FALSE	FALSE	FALSE	FALSE	FALSE	FALSE	2	2					2	3	6	2	7	3	5	2	2	5	2	1	1	3	1	7	5	1	1	2	1	0
52	K	4	1	7	1	2	2	3	2	FALSE	FALSE	TRUE	FALSE	FALSE	FALSE	FALSE	FALSE	FALSE	FALSE	FALSE	FALSE	2	2					3	1	1	2	0	1	5	5	1	2	4	1	1	3	0	1	3	1	4	2	2	0
55	M	1	3	1	1	1	1	1	1	TRUE	FALSE	TRUE	FALSE	FALSE	FALSE	FALSE	FALSE	FALSE	TRUE	TRUE	FALSE	2	2					3	1	3	1	0	1	1	3	1	1	2	1	1	0	2	1	5	1	6	4	3	0
71	M	1	1	7	1	1	2	3	1	FALSE	FALSE	FALSE	FALSE	FALSE	FALSE	FALSE	FALSE	FALSE	FALSE	FALSE	TRUE	2	1	4					1	6	1	2	2	5	3	2	3	4	1	0	2	1	7	5	1	2	4	3	0
44	K	1	4	1	2	2	1	1	1	TRUE	FALSE	FALSE	FALSE	FALSE	FALSE	FALSE	FALSE	FALSE	FALSE	FALSE	FALSE	2	1	5					3	3	1	0	1	5	4	1	3	2	1	5	2	1	1	4	1	2	2	2	0
44	K	1	4	9	1	1	1	2	1	TRUE	FALSE	FALSE	FALSE	FALSE	FALSE	FALSE	FALSE	FALSE	FALSE	FALSE	FALSE	1							1	6	3	5	3	3	3	1	4	2	2	1	3	3	4	5	1	1	2	2	2
54	K	1	3	1	1	1	1	7	1	TRUE	TRUE	TRUE	TRUE	FALSE	FALSE	FALSE	FALSE	FALSE	FALSE	FALSE	TRUE	2	1	4					3	2	1	3	1	1	3	1	2	3	1	1	1	3	2	1	1	4	4	4	1
70	M	2	3	7	1	1	1	2	1	TRUE	FALSE	FALSE	FALSE	FALSE	FALSE	FALSE	FALSE	TRUE	FALSE	FALSE	TRUE	2	1	5					1	1	1	0	2	1	4	1	2	1	1	0	10	0	0	5	1	3	1	3	0
30	M	3	7	3	1	1	1	2	1	FALSE	FALSE	FALSE	FALSE	FALSE	FALSE	FALSE	FALSE	TRUE	FALSE	FALSE	FALSE	1							1	1	2	3	5	1	2	1	2	1	0	0	1	2	3	5	1	3	4	5	0
68	K	5	4	7	1	1	1	2	1	TRUE	TRUE	TRUE	TRUE	FALSE	FALSE	FALSE	FALSE	TRUE	FALSE	FALSE	FALSE	1							2	3	1	0	2	2	3	1	1	1	1	0	1	0	5	5	1	2	4	3	2
61	K	3	7	7	1	1	1	0	1	TRUE	FALSE	FALSE	FALSE	FALSE	FALSE	FALSE	FALSE	TRUE	TRUE	FALSE	FALSE	1							1	5	1	0	1	4	3	1	1	4	1	1	2	1	3	4	1	2	4	3	0
49	K	1	4	6	1	1	2	1	1	FALSE	FALSE	FALSE	FALSE	FALSE	FALSE	FALSE	FALSE	FALSE	FALSE	FALSE	TRUE	2	1	2					2	1	2	0	1	5	4	1	2	2	2	1	2	3	7	5	1	3	2	5	0
52	K	1	5	9	1	2	1	0	1	TRUE	FALSE	FALSE	FALSE	FALSE	FALSE	FALSE	FALSE	FALSE	TRUE	FALSE	FALSE	1							1	1	1	0	1	1	4	1	1	3	1	1	5	5	5	5	3	3	4	3	2
60	K	4	4	7	1	1	1	2	1	TRUE	FALSE	FALSE	FALSE	FALSE	FALSE	FALSE	FALSE	FALSE	FALSE	FALSE	TRUE	2	3		30	0	0	3	1	6	2	0	5	5	4	1	2	2	1	0	3	1	3	5	1	2	2	4	0
74	K	5	1	7	1	1	1	3	2	TRUE	FALSE	FALSE	FALSE	FALSE	FALSE	FALSE	FALSE	FALSE	FALSE	FALSE	FALSE	1							1	1	1	0	1	3	4	1	1	1	1	1	3	1	4	5	1	5	2	5	0
61	K	5	7	7	2	1	1	2	1	TRUE	FALSE	FALSE	FALSE	FALSE	FALSE	FALSE	FALSE	TRUE	FALSE	TRUE	TRUE	1							1	1	1	0	1	2	3	1	3	2	1	1	0	3	2	5	1	3	2	3	0
67	K	5	3	7	2	1	1	9	2	TRUE	FALSE	TRUE	FALSE	FALSE	FALSE	FALSE	FALSE	TRUE	FALSE	TRUE	TRUE	1							1	3	1	2	2	1	3	1	2	4	1	2	4	3	7	5	1	3	1	3	0
53	K	1	1	1	1	1	2	7	2	TRUE	FALSE	FALSE	FALSE	FALSE	FALSE	FALSE	FALSE	TRUE	FALSE	FALSE	TRUE	2	3		15	0	0	3	3	3	1	0	1	1	3	1	2	2	1	2	3	2	2	4	1	3	4	3	0
38	M	3	4	8	1	2	1	1	1	TRUE	FALSE	FALSE	FALSE	FALSE	FALSE	FALSE	FALSE	FALSE	TRUE	FALSE	TRUE	1							1	1	2	1	1	3	4	1	1	4	2	2	2	0	4	1	1	6	4	6	0
55	K	1	7	1	2	2	1	2	1	TRUE	FALSE	FALSE	FALSE	FALSE	FALSE	FALSE	FALSE	TRUE	FALSE	FALSE	FALSE	2	1	5					1	4	1	0	1	3	4	1	2	2	2	3	3	1	1	4	1	1	2	2	0
74	M	1	3	7	1	1	1	1	1	TRUE	FALSE	FALSE	FALSE	FALSE	FALSE	FALSE	FALSE	FALSE	FALSE	FALSE	FALSE	1							1	3	3	0	1	1	3	2	2	2	0	1	1	0	4	5	2	3	2	3	0
61	K	1	5	7	1	2	1	0	1	TRUE	FALSE	FALSE	FALSE	FALSE	FALSE	FALSE	FALSE	TRUE	FALSE	FALSE	TRUE	2	3		15	0	0	3	1	1	1	0	1	5	5	1	2	2	0	1	3	3	7	5	3	3	2	2	0
59	K	3	7	7	1	1	2	3	1	TRUE	TRUE	TRUE	FALSE	FALSE	FALSE	FALSE	FALSE	TRUE	TRUE	FALSE	TRUE	2	1	5					1	6	2	0	1	5	3	1	2	3	0	0	3	3	8	5	1	2	1	3	0
54	K	1	4	7	1	1	2	1	1	FALSE	FALSE	FALSE	FALSE	FALSE	FALSE	FALSE	FALSE	TRUE	FALSE	FALSE	TRUE	2	1	5					1	1	2	0	5	5	4	1	3	2	1	1	4	2	3	5	1	2	2	1	0
55	K	1	1	1	1	1	2	2	1	TRUE	FALSE	TRUE	FALSE	FALSE	FALSE	FALSE	FALSE	TRUE	FALSE	FALSE	FALSE	2	3		10			1	2	1	1	0	1	4	3	1	1	1	0	0	3	0	5	5	1	3	1	3	1
59	K	1	7	1	1	1	1	2	1	TRUE	FALSE	FALSE	FALSE	FALSE	FALSE	FALSE	FALSE	TRUE	FALSE	FALSE	FALSE	2	3		20	0	0	3	1	3	1	1	1	1	5	1	2	3	1	0	4	0	7	1	1	3	4	3	0
61	K	1	1	7	1	1	1	5	1	TRUE	FALSE	FALSE	FALSE	FALSE	FALSE	FALSE	FALSE	FALSE	FALSE	FALSE	FALSE	1							1	1	3	0	1	1	3	2	2	2	1	1	2	1	3	5	1	3	2	3	0
54	K	1	4	1	1	1	2	3	2	TRUE	TRUE	FALSE	FALSE	FALSE	FALSE	FALSE	FALSE	TRUE	FALSE	FALSE	TRUE	1							2	3	2	0	3	2	3	1	1	3	1	1	2	2	2	5	1	2	2	2	0
35	M	1	4	4	1	2	1	1	1	FALSE	FALSE	FALSE	FALSE	FALSE	FALSE	FALSE	FALSE	FALSE	FALSE	TRUE	FALSE	2	3		20	0	0	2	1	1	1	0	1	1	4	1	2	3	1	6	2	7	0	5	3	2	2	1	0
46	K	1	3	1	1	1	2	1	1	FALSE	FALSE	FALSE	FALSE	FALSE	FALSE	FALSE	FALSE	FALSE	FALSE	FALSE	TRUE	2	1	5					2	3	3	0	2	4	4	2	2	4	1	1	3	1	2	5	1	1	2	2	0
49	M	3	3	9	1	1	2	2	1	TRUE	TRUE	FALSE	FALSE	FALSE	FALSE	FALSE	TRUE	FALSE	FALSE	FALSE	FALSE	2	1	4					3	4	2	0	3	2	3	1	2	1	1	0	10	0	4	5	1	1	1	4	1
55	K	1	3	7	1	1	1	2	1	TRUE	TRUE	TRUE	FALSE	TRUE	FALSE	FALSE	TRUE	TRUE	TRUE	FALSE	FALSE	2	1	5					2	4	2	0	1	1	3	1	2	3	1	7	2	3	10	5	1	2	2	2	0
75	K	1	2	7	1	1	1	2	1	TRUE	TRUE	FALSE	FALSE	FALSE	FALSE	FALSE	FALSE	FALSE	FALSE	FALSE	FALSE	1							1	3	1	2	3	2	2	1	2	3	1	1	3	2	1	5	1	3	4	5	1
52	M	1	4	1	1	1	1	2	1	FALSE	FALSE	FALSE	FALSE	FALSE	FALSE	FALSE	FALSE	TRUE	FALSE	FALSE	FALSE	2	1	4					1	3	1	0	1	1	4	1	2	2	1	1	1	1	1	5	1	5	4	3	0
32	K	4	4	3	1	2	2	2	1	FALSE	FALSE	FALSE	FALSE	FALSE	FALSE	FALSE	FALSE	FALSE	TRUE	FALSE	FALSE	2	3		10	0	0	3	3	6	2	5	3	2	4	1	3	2	1	0	1	0	2	4	1	3	2	4	1
56	K	2	4	1	1	1	1	4	1	TRUE	FALSE	FALSE	FALSE	FALSE	FALSE	FALSE	FALSE	TRUE	FALSE	FALSE	TRUE	2	2					2	3	1	1	0	1	2	3	1	4	2	2	2	1	0	1	5	1	3	2	2	1
69	K	4	7	7	1	1	2	1	1	TRUE	TRUE	FALSE	FALSE	FALSE	FALSE	FALSE	FALSE	TRUE	FALSE	FALSE	FALSE	1							1	4	1	0	1	3	4	1	2	3	1	1	1	1	3	5	3	3	4	2	1
44	K	1	3	1	1	2	1	1	1	TRUE	FALSE	FALSE	FALSE	FALSE	FALSE	FALSE	FALSE	FALSE	FALSE	FALSE	TRUE	2	3		10	0	0	3	3	3	2	0	1	2	3	1	1	2	1	3	2	1	3	5	1	3	4	5	0
70	K	5	3	7	1	1	1	3	1	TRUE	TRUE	FALSE	TRUE	FALSE	FALSE	TRUE	FALSE	TRUE	TRUE	TRUE	FALSE	1							1	1	1	1	3	5	3	1	2	3	1	0	5	3	4	5	1	1	4	3	0
43	K	1	3	1	1	2	1	2	1	FALSE	FALSE	FALSE	FALSE	FALSE	FALSE	FALSE	FALSE	FALSE	FALSE	FALSE	FALSE	2	3		20	0	0	2	3	2	1	0	1	5	3	1	1	2	1	2	2	1	2	1	1	3	2	3	0
55	K	3	5	7	1	2	1	1	1	TRUE	FALSE	TRUE	FALSE	FALSE	FALSE	FALSE	FALSE	TRUE	TRUE	FALSE	FALSE	2	1	4					1	1	1	0	1	1	4	1	4	2	1	0	3	1	2	5	3	4	2	4	0
49	K	1	3	1	1	1	1	1	1	FALSE	FALSE	FALSE	FALSE	FALSE	FALSE	FALSE	FALSE	FALSE	FALSE	FALSE	FALSE	2	3		10	0	0	3	1	3	1	0	1	1	4	1	2	2	2	4	4	2	3	5	1	4	1	3	0
35	M	1	4	1	1	1	1	1	1	TRUE	FALSE	FALSE	FALSE	FALSE	FALSE	FALSE	FALSE	FALSE	FALSE	FALSE	FALSE	1							2	1	2	1	5	4	3	1	2	2	1	1	3	1	1	4	1	5	1	5	0
55	K	1	4	9	1	2	2	1	1	TRUE	FALSE	FALSE	FALSE	FALSE	FALSE	FALSE	FALSE	TRUE	FALSE	FALSE	TRUE	2	1	4					1	1	2	1	1	2	4	1	2	4	2	0	6	2	7	5	1	3	2	2	0
33	K	3	7	1	1	1	2	1	1	FALSE	FALSE	FALSE	FALSE	FALSE	FALSE	FALSE	FALSE	TRUE	FALSE	FALSE	TRUE	1							1	1	3	2	1	1	3	1	1	2	0	0	3	4	0	5	1	3	2	3	0
65	K	5	4	7	1	1	1	2	1	TRUE	FALSE	FALSE	FALSE	FALSE	FALSE	FALSE	FALSE	FALSE	FALSE	FALSE	TRUE	1							3	6	1	0	1	1	3	1	2	1	1	0	2	1	1	5	1	2	2	3	0
47	M	4	4	4	1	1	1	2	1	FALSE	FALSE	FALSE	FALSE	FALSE	FALSE	FALSE	FALSE	FALSE	FALSE	FALSE	FALSE	1							2	1	1	0	1	1	3	1	2	1	1	7	5	1	1	5	1	3	4	1	4
52	K	1	3	1	1	2	2	0	1	TRUE	FALSE	TRUE	FALSE	FALSE	FALSE	FALSE	FALSE	TRUE	FALSE	FALSE	TRUE	1							2	2	1	0	1	2	4	1	1	3	1	0	6	5	4	5	1	5	2	5	0
55	K	1	4	2	1	2	1	5	2	FALSE	FALSE	FALSE	FALSE	FALSE	FALSE	FALSE	FALSE	FALSE	FALSE	FALSE	FALSE	2	3		10			3	2	6	1	0	3	2	3	1	2	1	1	1	2	2	3	5	1	2	4	2	4
70	K	1	3	7	1	1	2	7	2	TRUE	TRUE	TRUE	FALSE	FALSE	FALSE	FALSE	TRUE	TRUE	TRUE	TRUE	FALSE	2	3		20			3	1	2	1	0	1	5	4	1	2	3	1	0	2	2	5	5	1	2	2	3	0
72	K	1	1	7	1	1	1	1	1	FALSE	FALSE	TRUE	FALSE	FALSE	FALSE	FALSE	TRUE	TRUE	TRUE	TRUE	TRUE	1							1	1	1	2	1	1	5	1	1	4	1	1	0	2	8	3	1	5	2	5	0
71	K	1	4	7	1	1	2	1	2	TRUE	FALSE	FALSE	TRUE	FALSE	FALSE	FALSE	TRUE	FALSE	FALSE	FALSE	FALSE	1							2	5	2	2	4	4	3	1	2	2	1	0	3	1	2	5	1	3	2	2	0
41	K	3	3	8	1	1	1	0	1	TRUE	FALSE	FALSE	FALSE	FALSE	FALSE	FALSE	FALSE	TRUE	TRUE	FALSE	FALSE	2	3		30	0	0	1	1	1	1	0	1	1	3	1	1	2	1	4	1	1	2	4	1	3	4	3	0
46	K	1	4	2	2	1	2	7	1	FALSE	FALSE	FALSE	FALSE	FALSE	FALSE	FALSE	FALSE	FALSE	TRUE	FALSE	FALSE	2	1	5					2	6	1	0	2	3	4	1	1	2	1	0	1	1	2	5	1	3	2	3	0
42	M	3	3	4	1	1	1	2	1	FALSE	FALSE	FALSE	FALSE	FALSE	FALSE	FALSE	FALSE	FALSE	FALSE	FALSE	FALSE	1							2	1	1	0	1	1	2	1	2	4	1	3	7	2	0	2	3	3	4	3	3
53	K	5	2	7	1	1	2	3	2	TRUE	FALSE	FALSE	FALSE	FALSE	FALSE	FALSE	FALSE	TRUE	TRUE	FALSE	FALSE	2	3		20	0	0	1	3	1	1	0	1	1	4	1	1	4	0	2	2	2	2	5	1	4	4	5	0
38	M	1	3	3	1	1	2	2	1	TRUE	FALSE	FALSE	FALSE	FALSE	FALSE	FALSE	FALSE	TRUE	FALSE	FALSE	FALSE	1							1	2	2	2	5	4	3	1	4	2	1	1	1	1	1	4	1	3	4	2	0
47	M	1	4	6	1	1	1	2	1	FALSE	FALSE	FALSE	FALSE	FALSE	FALSE	FALSE	FALSE	FALSE	FALSE	FALSE	FALSE	2	1	5					1	6	1	0	5	5	3	1	2	2	1	3	3	0	2	5	1	4	1	4	0
42	M	1	3	8	1	1	2	1	1	FALSE	FALSE	FALSE	FALSE	FALSE	FALSE	FALSE	FALSE	FALSE	FALSE	FALSE	FALSE	1							1	1	1	0	1	1	3	1	3	2	1	1	2	1	1	5	1	5	2	5	0
52	M	1	7	6	1	1	1	1	1	TRUE	FALSE	FALSE	FALSE	FALSE	FALSE	FALSE	FALSE	TRUE	FALSE	FALSE	TRUE	2	3		15	0	0	2	2	3	2	1	4	5	2	1	1	2	1	1	1	2	2	5	1	4	2	3	0
44	K	1	3	1	1	1	1	0	1	FALSE	FALSE	FALSE	FALSE	FALSE	FALSE	FALSE	FALSE	FALSE	FALSE	FALSE	TRUE	1							3	1	1	0	1	1	3	1	2	2	1	3	1	1	3	5	1	3	4	3	0
57	K	1	3	7	1	1	1	4	1	TRUE	FALSE	FALSE	FALSE	FALSE	FALSE	FALSE	FALSE	FALSE	FALSE	FALSE	FALSE	1							2	5	1	0	1	3	3	1	3	2	1	2	4	1	3	5	1	1	2	3	0
33	K	3	7	1	1	2	1	1	1	TRUE	TRUE	FALSE	FALSE	FALSE	FALSE	FALSE	TRUE	FALSE	TRUE	FALSE	TRUE	1							2	4	1	4	1	2	3	1	4	1	0	0	4	0	0	4	1	3	4	5	0
53	K	3	3	1	1	1	1	1	1	FALSE	FALSE	FALSE	FALSE	FALSE	FALSE	FALSE	FALSE	FALSE	FALSE	FALSE	FALSE	2	3		10	0	0	3	1	6	1	0	5	4	3	1	4	1	2	2	5	0	2	5	1	3	4	3	0
56	M	1	3	7	1	2	2	5	2	TRUE	FALSE	FALSE	TRUE	FALSE	FALSE	FALSE	FALSE	TRUE	FALSE	FALSE	FALSE	1							2	1	1	0	1	5	2	1	1	2	2	2	2	2	1	5	4	2	4	3	0
69	K	4	4	7	1	2	1	1	1	TRUE	TRUE	TRUE	TRUE	FALSE	FALSE	FALSE	FALSE	TRUE	TRUE	TRUE	FALSE	1							1	5	1	0	1	4	4	1	2	1	1	1	2	1	0	5	1	2	2	3	0
61	K	1	7	7	1	2	2	2	1	TRUE	FALSE	FALSE	FALSE	FALSE	FALSE	FALSE	FALSE	TRUE	TRUE	FALSE	FALSE	2	1	5					1	1	2	0	1	5	4	1	1	3	1	0	3	1	3	4	1	3	1	2	0
60	K	1	4	7	1	2	2	2	1	FALSE	FALSE	FALSE	FALSE	FALSE	FALSE	FALSE	FALSE	FALSE	FALSE	FALSE	FALSE	2	1	4					1	1	1	0	1	1	4	1	2	3	0	7	7	0	0	5	1	6	2	1	0
51	K	3	7	1	1	1	2	2	1	FALSE	TRUE	FALSE	FALSE	FALSE	FALSE	FALSE	TRUE	TRUE	FALSE	FALSE	TRUE	1							1	6	1	1	3	2	4	1	3	3	1	0	1	1	5	1	1	3	2	3	0
67	K	1	1	7	1	1	1	3	1	TRUE	TRUE	FALSE	FALSE	FALSE	FALSE	FALSE	FALSE	TRUE	FALSE	FALSE	TRUE	2	1	5					1	1	3	5	4	3	2	2	5	2	0	0	2	2	5	5	1	3	1	3	0
65	K	2	2	7	1	1	1	8	2	TRUE	FALSE	FALSE	FALSE	FALSE	FALSE	FALSE	FALSE	TRUE	TRUE	TRUE	TRUE	1							1	1	1	2	5	5	3	2	5	4	1	2	4	0	4	4	3	1	4	3	0
54	K	1	1	3	1	1	2	5	1	TRUE	FALSE	FALSE	FALSE	FALSE	FALSE	FALSE	FALSE	FALSE	FALSE	FALSE	FALSE	2	1	2					3	2	1	1	2	2	4	1	1	1	1	2	1	1	2	4	1	3	4	5	0
54	M	1	3	1	1	1	1	0	1	TRUE	TRUE	TRUE	FALSE	FALSE	FALSE	FALSE	FALSE	FALSE	FALSE	FALSE	TRUE	1							4	6	1	0	1	5	3	2	4	2	2	7	3	4	5	1	1	2	4	2	0
59	K	5	4	7	1	1	2	1	2	TRUE	FALSE	FALSE	FALSE	FALSE	FALSE	FALSE	FALSE	TRUE	FALSE	FALSE	FALSE	2	1	4					2	3	1	3	3	2	3	2	1	1	1	1	3	1	7	5	1	2	4	3	0
71	K	1	4	7	1	1	1	2	2	TRUE	FALSE	FALSE	TRUE	FALSE	FALSE	FALSE	FALSE	FALSE	FALSE	FALSE	TRUE	1							1	1	3	0	3	5	3	2	2	4	1	1	4	1	2	5	1	1	2	2	0
49	K	1	7	1	1	1	1	1	1	TRUE	FALSE	FALSE	FALSE	FALSE	FALSE	FALSE	FALSE	FALSE	FALSE	FALSE	FALSE	1							2	3	2	1	4	1	3	1	2	2	0	1	2	2	2	4	1	5	2	4	0
78	K	1	4	7	1	1	1	2	2	TRUE	TRUE	FALSE	FALSE	FALSE	FALSE	FALSE	FALSE	TRUE	FALSE	FALSE	FALSE	1							1	1	1	0	1	1	3	1	1	2	2	2	2	3	7	5	1	3	2	6	0
53	M	4	4	9	1	1	1	2	1	FALSE	FALSE	FALSE	FALSE	FALSE	FALSE	FALSE	FALSE	TRUE	FALSE	FALSE	FALSE	1							2	5	3	7	3	4	2	1	2	1	1	1	1	1	7	4	1	3	2	3	0
43	K	1	7	1	1	1	1	6	1	FALSE	FALSE	FALSE	FALSE	FALSE	FALSE	FALSE	FALSE	TRUE	FALSE	FALSE	FALSE	1							2	1	1	0	1	1	2	1	2	2	0	0	2	1	5	5	1	3	2	4	0
67	K	1	4	7	2	1	2	4	1	TRUE	TRUE	FALSE	TRUE	FALSE	FALSE	FALSE	FALSE	TRUE	TRUE	TRUE	TRUE	2	1	5					1	1	1	1	2	3	3	1	2	2	1	0	3	1	4	5	1	5	2	2	0
49	K	1	4	1	1	2	1	1	1	FALSE	FALSE	FALSE	FALSE	FALSE	FALSE	FALSE	FALSE	TRUE	FALSE	FALSE	FALSE	1							2	5	2	2	2	4	2	1	1	2	1	2	1	1	4	4	1	3	4	1	0
63	M	1	7	7	1	2	1	2	1	FALSE	FALSE	FALSE	FALSE	FALSE	FALSE	TRUE	FALSE	TRUE	FALSE	FALSE	FALSE	2	1	5					2	1	1	0	1	2	2	1	1	2	1	1	3	3	6	5	1	2	3	1	0
37	K	3	4	1	1	2	1	2	1	FALSE	FALSE	FALSE	FALSE	FALSE	FALSE	FALSE	FALSE	FALSE	FALSE	FALSE	TRUE	1							2	4	1	0	1	1	4	1	2	2	1	3	2	2	2	5	1	6	4	6	0
57	K	5	4	1	1	1	1	0	1	FALSE	FALSE	TRUE	FALSE	FALSE	FALSE	FALSE	FALSE	TRUE	FALSE	FALSE	FALSE	1							2	6	2	7	5	5	4	1	2	2	1	1	3	1	3	5	3	3	2	2	0
66	K	1	4	7	1	1	1	2	2	FALSE	FALSE	FALSE	FALSE	FALSE	FALSE	FALSE	FALSE	TRUE	FALSE	FALSE	FALSE	1							1	1	1	0	1	3	2	1	1	3	1	1	2	1	2	5	1	4	2	4	0
58	M	1	4	7	1	2	1	7	1	FALSE	FALSE	FALSE	FALSE	FALSE	FALSE	FALSE	FALSE	FALSE	FALSE	FALSE	FALSE	2	1	4					3	6	2	1	1	1	3	1	2	2	1	1	2	1	2	5	1	5	4	3	0
31	M	3	5	6	1	1	1	2	1	FALSE	FALSE	FALSE	FALSE	FALSE	FALSE	FALSE	FALSE	TRUE	FALSE	FALSE	FALSE	1							2	1	1	1	2	1	3	1	2	2	1	0	5	2	1	5	1	2	4	3	0
50	K	2	4	2	1	1	1	3	1	TRUE	FALSE	FALSE	FALSE	FALSE	FALSE	FALSE	FALSE	FALSE	FALSE	FALSE	FALSE	1							2	4	1	0	1	5	3	1	2	2	1	1	2	1	2	5	1	4	4	4	0
50	K	1	5	2	1	2	1	2	2	TRUE	FALSE	FALSE	FALSE	FALSE	FALSE	FALSE	FALSE	FALSE	FALSE	FALSE	FALSE	1							2	5	3	1	4	3	3	1	2	2	1	2	4	1	2	4	1	3	1	3	0
54	K	1	4	7	1	1	1	4	1	TRUE	FALSE	FALSE	FALSE	FALSE	FALSE	FALSE	FALSE	FALSE	FALSE	FALSE	FALSE	2	3		6	0	0	3	1	6	1	1	3	5	3	1	2	3	1	1	2	2	7	5	1	3	4	1	0
81	K	5	1	7	1	2	1	3	1	TRUE	FALSE	FALSE	FALSE	FALSE	FALSE	FALSE	FALSE	TRUE	FALSE	FALSE	TRUE	1							1	1	1	0	1	2	4	1	2	1	1	0	4	1	3	5	1	4	2	4	1
67	K	1	1	7	1	1	1	6	2	TRUE	FALSE	FALSE	TRUE	FALSE	FALSE	FALSE	FALSE	TRUE	FALSE	FALSE	FALSE	1							2	3	2	0	3	4	3	1	2	2	0	0	4	1	2	5	1	2	2	2	1
36	K	1	7	1	1	1	1	1	1	FALSE	FALSE	FALSE	FALSE	FALSE	FALSE	FALSE	FALSE	FALSE	FALSE	FALSE	FALSE	1							2	2	1	0	1	1	4	1	2	2	1	0	2	1	4	4	1	3	2	3	0
44	M	1	3	9	1	1	1	2	1	FALSE	FALSE	FALSE	FALSE	FALSE	FALSE	FALSE	FALSE	TRUE	FALSE	FALSE	FALSE	2	1	5					1	1	1	0	1	1	2	1	2	2	0	0	2	1	5	5	1	5	2	4	0
56	K	4	4	7	1	1	1	0	1	TRUE	FALSE	FALSE	FALSE	FALSE	FALSE	FALSE	FALSE	FALSE	FALSE	FALSE	FALSE	2	1	4					1	2	1	0	1	1	3	1	2	3	1	1	4	2	3	4	1	4	4	4	1
65	M	1	4	7	1	1	1	7	2	FALSE	FALSE	FALSE	FALSE	FALSE	FALSE	FALSE	FALSE	TRUE	FALSE	FALSE	FALSE	2	3		18	0	0	3	1	1	2	0	1	3	3	1	2	3	1	0	2	4	5	5	3	5	4	6	0
53	K	1	5	1	1	1	2	2	2	TRUE	FALSE	FALSE	FALSE	FALSE	FALSE	FALSE	FALSE	FALSE	FALSE	FALSE	FALSE	2	2					2	2	4	1	0	1	1	5	1	3	3	1	0	2	3	1	5	1	3	4	5	1
55	K	3	1	7	1	1	1	4	1	FALSE	FALSE	FALSE	TRUE	FALSE	FALSE	FALSE	FALSE	TRUE	TRUE	FALSE	TRUE	2	1	5					2	6	1	0	1	4	3	1	3	1	1	0	3	3	1	5	1	3	4	5	0
49	M	1	7	1	1	1	2	2	1	FALSE	FALSE	FALSE	FALSE	FALSE	FALSE	FALSE	FALSE	TRUE	FALSE	FALSE	FALSE	2	1	4					1	3	2	7	2	5	3	1	2	1	2	0	1	0	7	5	1	2	4	2	0
32	M	1	4	1	1	2	1	2	1	FALSE	FALSE	TRUE	FALSE	FALSE	FALSE	FALSE	FALSE	FALSE	FALSE	FALSE	FALSE	2	1	4					1	5	1	0	1	1	3	1	3	1	1	1	1	1	2	3	1	3	4	6	0
56	K	1	3	7	1	1	2	4	2	FALSE	FALSE	FALSE	TRUE	FALSE	FALSE	FALSE	FALSE	TRUE	FALSE	FALSE	TRUE	2	1	5					1	1	2	7	1	5	3	1	2	2	1	0	3	0	3	5	1	2	2	3	0
43	K	1	3	2	1	1	1	1	1	FALSE	FALSE	FALSE	FALSE	FALSE	FALSE	FALSE	FALSE	FALSE	FALSE	FALSE	FALSE	1							2	2	1	0	1	1	3	1	2	2	1	0	2	0	1	5	1	5	2	2	0
36	M	3	3	1	1	1	2	1	1	FALSE	FALSE	FALSE	FALSE	FALSE	FALSE	FALSE	FALSE	FALSE	FALSE	FALSE	FALSE	2	3		20	0	0	3	3	1	1	3	3	3	2	2	1	1	1	3	4	1	2	1	1	3	2	3	1
30	K	1	7	1	3	1	1	0	1	TRUE	FALSE	FALSE	FALSE	FALSE	FALSE	FALSE	FALSE	FALSE	FALSE	FALSE	FALSE	2	1	5					1	1	2	0	3	2	4	1	2	3	2	0	4	1	2	4	1	3	2	2	0
51	M	1	7	1	1	1	1	2	1	TRUE	FALSE	FALSE	FALSE	FALSE	FALSE	FALSE	FALSE	FALSE	FALSE	FALSE	FALSE	2	1	5					1	3	1	0	3	3	3	1	2	2	0	0	3	3	1	5	1	3	1	1	0
38	K	1	7	1	1	2	1	1	1	FALSE	FALSE	FALSE	FALSE	FALSE	FALSE	FALSE	FALSE	FALSE	FALSE	FALSE	FALSE	1							1	1	1	0	1	1	3	1	2	4	0	2	2	1	2	2	1	5	2	4	0
62	K	2	3	7	1	1	1	4	1	FALSE	TRUE	FALSE	FALSE	FALSE	FALSE	FALSE	FALSE	FALSE	TRUE	FALSE	FALSE	2	2					3	1	1	1	0	1	5	4	1	1	2	1	0	3	2	3	5	1	2	4	2	0
79	K	1	4	7	1	1	1	4	1	TRUE	FALSE	FALSE	FALSE	FALSE	FALSE	FALSE	FALSE	TRUE	FALSE	FALSE	FALSE	1							1	6	1	0	2	1	2	1	1	3	1	1	4	1	2	5	3	2	4	2	0
54	K	3	5	7	1	1	2	2	1	TRUE	FALSE	FALSE	FALSE	FALSE	FALSE	FALSE	FALSE	FALSE	TRUE	FALSE	FALSE	2	3		10			3	1	6	2	2	5	2	4	1	3	3	3	0	4	0	7	4	1	2	3	1	0
30	K	3	6	6	1	2	1	2	1	FALSE	FALSE	FALSE	FALSE	FALSE	FALSE	FALSE	FALSE	FALSE	FALSE	FALSE	FALSE	1							1	1	1	1	3	2	2	1	3	2	1	2	1	1	2	5	3	2	2	2	1
54	K	5	3	7	1	2	2	3	2	TRUE	FALSE	FALSE	FALSE	FALSE	FALSE	FALSE	FALSE	TRUE	FALSE	FALSE	FALSE	1							1	1	2	0	1	4	4	1	2	4	1	1	3	2	1	5	1	3	1	2	0
52	K	1	3	1	1	1	2	3	1	FALSE	FALSE	FALSE	FALSE	FALSE	FALSE	FALSE	FALSE	FALSE	FALSE	FALSE	FALSE	1							1	1	2	1	5	2	3	2	2	4	0	4	4	1	3	5	1	3	4	5	0
54	K	1	5	7	1	1	1	3	1	TRUE	FALSE	FALSE	FALSE	FALSE	FALSE	FALSE	FALSE	TRUE	FALSE	FALSE	FALSE	2	1	5					1	1	2	3	2	1	2	1	3	3	1	0	3	2	0	5	1	3	2	3	0
78	M	1	4	7	1	2	1	2	1	TRUE	TRUE	FALSE	TRUE	FALSE	FALSE	FALSE	FALSE	TRUE	FALSE	TRUE	FALSE	2	1	5					1	6	2	0	3	3	3	2	1	2	1	0	1	1	2	5	1	4	1	4	0
67	K	1	4	7	1	1	1	2	2	TRUE	FALSE	FALSE	TRUE	TRUE	FALSE	FALSE	FALSE	TRUE	FALSE	FALSE	FALSE	1							1	3	1	0	2	2	3	1	2	2	1	0	3	0	3	3	1	2	1	3	0
51	M	1	5	6	1	1	2	2	1	TRUE	FALSE	FALSE	FALSE	FALSE	FALSE	FALSE	FALSE	TRUE	FALSE	FALSE	FALSE	2	1	5					1	1	2	0	1	3	4	1	2	3	1	2	2	4	2	4	1	3	2	4	0
50	K	1	4	3	1	1	2	1	1	TRUE	FALSE	FALSE	FALSE	FALSE	FALSE	FALSE	FALSE	TRUE	FALSE	FALSE	TRUE	2	2					3	1	1	1	1	2	1	3	1	2	2	1	0	3	2	1	5	1	3	2	3	0
75	M	5	7	7	1	1	1	0	1	TRUE	FALSE	FALSE	FALSE	FALSE	FALSE	FALSE	FALSE	FALSE	FALSE	FALSE	FALSE	2	1	5					1	6	2	7	4	3	3	1	2	4	0	3	1	2	3	5	1	2	2	3	0
67	K	1	4	7	1	2	2	1	1	FALSE	FALSE	FALSE	FALSE	FALSE	FALSE	FALSE	FALSE	FALSE	FALSE	FALSE	TRUE	2	1	4					1	3	1	0	1	2	4	1	1	2	1	1	2	1	1	5	1	3	3	3	0
50	K	1	1	1	1	1	2	4	2	FALSE	FALSE	FALSE	FALSE	FALSE	FALSE	FALSE	FALSE	FALSE	FALSE	FALSE	TRUE	2	1	5					3	3	1	0	1	2	3	1	1	2	1	5	3	2	2	4	1	4	4	4	0
49	K	1	7	7	1	2	1	1	1	TRUE	FALSE	TRUE	TRUE	FALSE	FALSE	FALSE	FALSE	TRUE	FALSE	FALSE	FALSE	1							1	4	1	0	1	3	4	1	2	1	1	2	7	0	7	5	1	3	2	3	1
52	K	1	4	1	1	2	2	2	1	TRUE	FALSE	FALSE	FALSE	FALSE	FALSE	FALSE	FALSE	FALSE	FALSE	FALSE	TRUE	1							2	6	2	2	4	5	2	1	3	1	1	3	3	2	5	5	1	5	1	2	1
69	K	1	4	7	1	1	1	6	2	TRUE	TRUE	TRUE	FALSE	FALSE	FALSE	FALSE	FALSE	TRUE	FALSE	FALSE	TRUE	1							1	3	2	3	2	2	4	1	3	4	1	3	3	1	7	5	1	2	2	2	0
58	K	3	4	7	1	1	2	2	1	TRUE	TRUE	FALSE	TRUE	FALSE	FALSE	FALSE	FALSE	TRUE	FALSE	FALSE	TRUE	1							1	1	3	3	3	3	3	1	2	4	1	1	5	0	6	5	1	3	2	3	0
42	K	1	7	1	1	1	2	3	1	FALSE	FALSE	FALSE	FALSE	FALSE	FALSE	FALSE	FALSE	FALSE	FALSE	FALSE	FALSE	1							1	2	1	0	1	1	4	1	2	1	1	5	2	0	1	4	1	3	2	3	0
65	K	1	5	7	1	1	1	3	2	TRUE	TRUE	FALSE	TRUE	FALSE	FALSE	FALSE	FALSE	TRUE	FALSE	FALSE	FALSE	2	1	5					1	1	1	3	2	1	4	1	2	4	2	3	1	1	1	5	1	4	4	4	0
50	K	1	1	2	1	2	2	4	1	TRUE	FALSE	FALSE	FALSE	FALSE	FALSE	FALSE	FALSE	FALSE	TRUE	FALSE	FALSE	2	1	5					2	6	2	7	4	5	1	1	2	2	1	1	2	3	3	5	1	3	4	3	0
51	K	1	5	3	1	1	2	2	1	TRUE	FALSE	FALSE	FALSE	FALSE	FALSE	FALSE	FALSE	TRUE	FALSE	FALSE	TRUE	2	1	5					1	3	1	0	1	2	4	1	2	2	1	0	3	1	2	4	1	2	2	3	0
47	K	1	4	1	1	1	1	1	1	TRUE	FALSE	FALSE	FALSE	FALSE	FALSE	FALSE	FALSE	TRUE	FALSE	FALSE	FALSE	2	1	5					2	4	2	0	4	4	2	1	2	2	1	1	3	1	3	5	1	2	4	2	0
60	K	1	4	7	1	1	2	1	2	TRUE	FALSE	FALSE	FALSE	FALSE	FALSE	FALSE	FALSE	TRUE	FALSE	FALSE	FALSE	2	1	4					3	2	1	0	1	1	3	1	3	2	3	1	2	0	2	4	1	3	2	3	0
59	K	1	4	7	1	2	1	2	1	TRUE	FALSE	FALSE	FALSE	FALSE	FALSE	FALSE	FALSE	TRUE	FALSE	FALSE	TRUE	1							1	1	2	2	3	2	3	1	2	4	1	1	3	1	8	4	1	3	4	3	0
34	K	1	4	3	1	2	1	1	1	FALSE	FALSE	FALSE	FALSE	FALSE	FALSE	FALSE	FALSE	FALSE	FALSE	FALSE	FALSE	2	3		10	0	0	3	2	2	1	1	3	2	4	1	2	3	2	0	2	3	2	4	1	2	2	3	1
60	K	5	3	7	1	1	1	6	2	TRUE	FALSE	FALSE	FALSE	FALSE	FALSE	FALSE	FALSE	FALSE	FALSE	FALSE	FALSE	2	3		30			1	1	1	1	0	1	5	2	1	5	3	1	0	4	2	4	5	1	4	1	4	1
56	M	1	5	1	1	2	1	3	1	TRUE	FALSE	FALSE	FALSE	FALSE	FALSE	FALSE	FALSE	FALSE	FALSE	FALSE	FALSE	1							3	2	1	0	1	2	3	1	2	2	1	2	1	4	7	3	1	4	2	5	0
69	K	5	4	7	1	1	1	1	1	TRUE	TRUE	FALSE	TRUE	FALSE	FALSE	FALSE	TRUE	FALSE	FALSE	FALSE	FALSE	1							2	6	3	5	5	5	1	2	5	2	2	0	3	1	2	5	1	3	2	2	0
65	K	5	4	7	2	1	1	0	1	TRUE	TRUE	TRUE	FALSE	FALSE	FALSE	FALSE	FALSE	TRUE	TRUE	FALSE	TRUE	2	3		10	0	0	2	1	4	1	0	2	1	3	1	2	2	1	0	4	1	4	5	1	4	4	2	0
66	K	1	4	7	1	1	1	3	1	FALSE	TRUE	TRUE	TRUE	FALSE	FALSE	FALSE	TRUE	TRUE	TRUE	TRUE	FALSE	1							1	6	1	0	1	1	5	1	3	2	1	1	3	1	7	5	1	3	4	5	1
57	M	1	4	9	1	2	1	4	1	TRUE	FALSE	FALSE	FALSE	FALSE	FALSE	FALSE	FALSE	TRUE	FALSE	FALSE	TRUE	2	1	5					1	1	2	2	4	4	3	1	4	2	2	0	3	1	2	5	1	2	2	2	1
44	K	1	6	1	1	1	1	3	1	TRUE	FALSE	FALSE	FALSE	FALSE	FALSE	FALSE	FALSE	FALSE	FALSE	FALSE	FALSE	1							2	3	1	0	2	3	4	1	2	2	1	0	2	1	3	4	1	2	1	3	0
41	M	1	4	6	1	1	2	3	1	TRUE	FALSE	FALSE	FALSE	FALSE	FALSE	FALSE	FALSE	TRUE	FALSE	FALSE	FALSE	2	3		40	0	0	3	1	1	1	0	1	1	4	1	2	4	1	1	2	3	0	4	1	5	2	5	0
66	M	1	4	4	1	2	2	2	1	TRUE	FALSE	FALSE	FALSE	FALSE	FALSE	FALSE	FALSE	TRUE	FALSE	FALSE	TRUE	2	1	5					3	1	2	1	2	2	3	2	3	4	0	2	3	3	4	5	1	3	4	3	0
57	K	1	1	7	1	1	2	5	1	TRUE	FALSE	FALSE	FALSE	FALSE	FALSE	FALSE	FALSE	FALSE	FALSE	FALSE	TRUE	2	3		20	0	0	1	1	1	3	7	3	5	3	1	3	2	1	7	3	2	3	5	1	3	4	1	0
51	K	5	1	7	1	1	1	3	1	FALSE	FALSE	FALSE	FALSE	FALSE	FALSE	FALSE	FALSE	TRUE	FALSE	FALSE	FALSE	2	1	3					1	1	1	0	1	2	4	1	1	2	1	1	2	0	1	4	1	5	2	6	0
61	K	1	4	7	1	1	1	3	1	TRUE	TRUE	FALSE	FALSE	FALSE	FALSE	FALSE	FALSE	TRUE	FALSE	FALSE	FALSE	1							1	1	1	1	1	2	4	1	2	3	1	0	3	3	2	5	1	3	2	2	0
56	K	1	4	7	1	2	2	1	1	FALSE	FALSE	FALSE	FALSE	FALSE	FALSE	FALSE	FALSE	FALSE	FALSE	FALSE	FALSE	2	1	4					1	1	1	0	1	1	4	1	2	3	0	0	1	0	0	5	1	2	2	5	0
58	K	1	7	1	1	1	2	1	2	TRUE	FALSE	FALSE	FALSE	FALSE	FALSE	FALSE	FALSE	TRUE	FALSE	FALSE	FALSE	1							2	6	2	6	5	1	2	1	2	1	1	2	3	1	3	5	1	2	2	4	1
63	M	1	3	7	1	1	2	4	1	TRUE	FALSE	FALSE	FALSE	FALSE	FALSE	FALSE	FALSE	FALSE	FALSE	FALSE	FALSE	2	3		15	0	0	2	1	1	1	0	1	1	3	1	2	2	2	1	3	2	3	5	1	3	4	3	0
55	K	1	1	9	1	1	1	10	1	FALSE	FALSE	FALSE	FALSE	FALSE	FALSE	FALSE	FALSE	TRUE	TRUE	FALSE	FALSE	1							1	1	1	0	1	1	4	1	2	2	1	0	3	0	3	5	1	4	3	2	0
49	M	1	4	1	1	1	1	1	1	TRUE	FALSE	FALSE	FALSE	FALSE	FALSE	FALSE	FALSE	FALSE	FALSE	FALSE	TRUE	1							2	4	1	2	1	2	2	2	2	2	1	0	3	2	2	5	1	1	2	2	0
60	K	1	4	7	1	2	1	2	2	TRUE	TRUE	FALSE	FALSE	FALSE	FALSE	FALSE	FALSE	TRUE	FALSE	TRUE	FALSE	1							1	1	1	2	1	1	3	2	3	4	0	3	2	0	2	5	3	1	1	2	0
30	M	1	4	1	1	1	1	1	1	TRUE	FALSE	FALSE	FALSE	FALSE	FALSE	FALSE	FALSE	FALSE	FALSE	FALSE	FALSE	1							2	1	1	0	1	1	3	1	2	2	1	2	4	4	0	5	3	3	4	3	0
56	K	1	4	7	1	2	2	2	2	TRUE	FALSE	FALSE	FALSE	FALSE	FALSE	FALSE	FALSE	TRUE	FALSE	FALSE	FALSE	1							1	4	1	6	3	2	2	1	3	2	0	0	2	1	2	5	1	5	1	3	0
65	K	1	4	7	1	1	2	1	2	FALSE	FALSE	FALSE	FALSE	FALSE	FALSE	FALSE	FALSE	FALSE	TRUE	FALSE	FALSE	1							2	2	1	1	1	4	3	1	1	2	1	0	1	1	1	5	1	3	2	3	0
54	M	2	1	8	1	1	1	4	1	TRUE	FALSE	FALSE	FALSE	FALSE	FALSE	FALSE	FALSE	FALSE	FALSE	FALSE	FALSE	1							3	6	1	0	1	1	4	1	1	4	1	1	5	2	1	4	3	5	4	4	0
54	K	1	1	8	1	1	2	9	1	FALSE	FALSE	FALSE	FALSE	FALSE	FALSE	FALSE	FALSE	FALSE	FALSE	FALSE	FALSE	1							1	1	1	0	1	3	4	1	2	1	1	1	2	1	3	5	1	5	2	5	0
56	K	1	3	7	1	1	2	7	2	TRUE	FALSE	FALSE	FALSE	FALSE	FALSE	FALSE	FALSE	FALSE	FALSE	FALSE	FALSE	1							1	4	1	0	2	1	3	1	3	2	1	5	3	1	1	3	1	3	4	3	0
66	K	1	1	7	1	2	1	3	1	TRUE	FALSE	FALSE	FALSE	FALSE	FALSE	TRUE	FALSE	FALSE	FALSE	FALSE	TRUE	1							1	3	1	7	3	2	3	1	2	2	1	2	2	1	4	5	1	2	4	2	0
68	K	1	4	7	1	1	1	3	2	TRUE	TRUE	TRUE	FALSE	FALSE	FALSE	FALSE	FALSE	TRUE	TRUE	TRUE	TRUE	1							1	1	1	0	1	5	4	1	2	2	0	0	0	5	5	4	3	5	4	6	0
60	K	1	1	7	1	1	2	2	2	TRUE	TRUE	TRUE	TRUE	FALSE	FALSE	FALSE	TRUE	TRUE	FALSE	TRUE	TRUE	1							1	1	1	0	1	3	4	1	2	3	1	1	6	2	9	5	1	3	4	1	0
49	K	1	3	3	1	2	1	3	2	TRUE	FALSE	FALSE	FALSE	FALSE	FALSE	FALSE	FALSE	TRUE	FALSE	FALSE	FALSE	1							3	3	2	3	3	4	3	1	2	2	1	2	2	2	6	5	1	4	4	3	0
55	K	1	4	7	1	2	1	5	2	TRUE	TRUE	TRUE	TRUE	FALSE	FALSE	FALSE	FALSE	TRUE	FALSE	FALSE	FALSE	1							1	1	1	0	2	3	5	1	3	2	1	0	3	3	2	5	1	3	1	5	2
66	K	1	4	7	1	1	2	1	2	TRUE	FALSE	FALSE	FALSE	FALSE	FALSE	FALSE	FALSE	TRUE	FALSE	FALSE	FALSE	1							1	1	1	0	1	1	5	1	1	3	1	2	2	1	7	3	1	3	2	2	0
55	M	1	3	7	1	1	2	5	1	TRUE	FALSE	FALSE	FALSE	FALSE	FALSE	TRUE	FALSE	TRUE	FALSE	FALSE	FALSE	2	1	5					1	1	1	1	1	1	3	1	3	2	1	0	2	1	5	5	1	2	4	2	4
69	K	1	4	7	1	1	1	2	2	TRUE	FALSE	FALSE	FALSE	FALSE	FALSE	FALSE	FALSE	TRUE	FALSE	FALSE	FALSE	1							1	1	1	1	2	1	4	1	2	3	1	1	1	3	7	4	1	4	2	4	0
68	K	5	1	7	1	1	1	6	1	TRUE	TRUE	FALSE	FALSE	TRUE	FALSE	FALSE	FALSE	FALSE	FALSE	FALSE	FALSE	1							1	1	1	0	1	2	4	1	2	2	0	0	1	2	0	5	1	5	4	2	0
65	K	1	1	7	1	1	2	2	2	TRUE	FALSE	FALSE	FALSE	FALSE	FALSE	FALSE	FALSE	FALSE	FALSE	FALSE	FALSE	1							1	1	1	7	3	5	2	2	4	4	1	1	1	0	1	5	1	3	2	1	0
69	K	5	4	7	2	1	1	4	1	TRUE	TRUE	FALSE	TRUE	FALSE	TRUE	FALSE	FALSE	TRUE	FALSE	FALSE	FALSE	2	3		10	0	0	3	1	4	1	0	1	1	4	1	1	2	0	0	2	1	6	5	1	3	4	3	0
75	K	5	4	7	1	1	1	3	1	TRUE	FALSE	FALSE	FALSE	FALSE	FALSE	FALSE	FALSE	TRUE	FALSE	FALSE	FALSE	1							1	2	1	3	2	5	3	1	1	2	0	0	2	1	4	5	2	3	4	2	3
59	K	5	7	7	1	1	2	1	1	TRUE	TRUE	FALSE	TRUE	FALSE	FALSE	FALSE	FALSE	TRUE	FALSE	TRUE	FALSE	2	1	5					1	4	2	3	3	2	2	1	3	2	1	0	3	0	1	5	1	2	2	3	0
27	M	1	3	3	2	1	1	2	1	TRUE	FALSE	FALSE	FALSE	FALSE	FALSE	FALSE	FALSE	TRUE	FALSE	FALSE	TRUE	2	3		20	0	0	3	2	4	1	0	1	5	3	1	2	3	1	1	2	3	1	5	1	3	4	2	0
59	M	1	5	3	1	1	2	1	1	FALSE	FALSE	FALSE	FALSE	FALSE	FALSE	FALSE	FALSE	FALSE	FALSE	FALSE	FALSE	2	1	5					1	1	1	1	2	1	2	1	2	2	1	2	4	2	0	5	1	3	2	3	2
51	K	1	2	7	1	2	2	4	2	TRUE	TRUE	TRUE	TRUE	FALSE	FALSE	FALSE	FALSE	TRUE	TRUE	TRUE	TRUE	1							1	6	1	0	1	2	4	2	1	2	1	0	2	1	3	5	1	2	1	4	2
65	K	1	1	7	1	1	2	3	2	TRUE	FALSE	TRUE	FALSE	FALSE	FALSE	FALSE	FALSE	FALSE	FALSE	FALSE	FALSE	1							1	5	3	2	3	4	3	1	1	2	1	3	3	2	4	5	2	2	1	1	0
75	K	3	5	6	1	1	1	3	1	TRUE	FALSE	FALSE	FALSE	FALSE	FALSE	FALSE	FALSE	TRUE	TRUE	FALSE	TRUE	1							1	1	1	0	2	3	3	1	2	3	0	0	1	1	1	5	3	3	4	3	1
57	M	1	3	4	1	1	2	1	1	FALSE	FALSE	FALSE	FALSE	FALSE	FALSE	FALSE	FALSE	FALSE	FALSE	FALSE	FALSE	2	3		20	0	0	2	2	1	1	1	1	1	3	1	2	3	1	3	2	5	0	1	3	3	4	3	0
53	K	1	5	1	1	1	1	1	1	TRUE	TRUE	FALSE	FALSE	FALSE	FALSE	FALSE	FALSE	FALSE	TRUE	FALSE	TRUE	2	3		6	0	0	1	2	6	1	1	2	1	3	1	1	4	1	1	2	2	1	5	1	2	2	2	0
45	K	4	3	1	1	1	1	3	1	FALSE	FALSE	FALSE	FALSE	FALSE	FALSE	FALSE	FALSE	FALSE	FALSE	FALSE	FALSE	2	3		12	0	0	3	2	6	1	0	1	1	3	1	1	2	1	4	2	1	1	5	1	6	2	6	0
49	K	1	3	1	2	1	2	2	2	TRUE	FALSE	FALSE	FALSE	FALSE	FALSE	FALSE	FALSE	TRUE	FALSE	FALSE	TRUE	1							2	2	1	0	1	3	5	1	4	1	0	7	0	5	4	3	1	4	2	5	0
59	K	1	7	7	1	1	2	3	1	FALSE	FALSE	FALSE	FALSE	FALSE	FALSE	FALSE	FALSE	FALSE	FALSE	FALSE	FALSE	1							1	1	1	0	4	3	3	1	2	2	1	0	0	4	0	5	1	2	4	1	0
67	K	5	1	7	1	1	2	1	2	TRUE	FALSE	TRUE	TRUE	FALSE	FALSE	FALSE	FALSE	TRUE	FALSE	TRUE	FALSE	2	1	4					1	6	2	0	5	5	3	1	2	3	2	0	4	6	4	5	1	3	2	3	0
66	K	1	3	7	1	1	2	8	2	TRUE	TRUE	FALSE	TRUE	FALSE	FALSE	FALSE	FALSE	TRUE	TRUE	FALSE	TRUE	1							1	6	2	7	2	5	2	1	2	3	1	0	3	1	4	5	1	1	1	3	0
59	M	1	3	7	1	1	1	3	2	TRUE	FALSE	FALSE	FALSE	FALSE	FALSE	FALSE	FALSE	TRUE	FALSE	FALSE	FALSE	2	1	4					4	6	2	5	5	5	1	2	4	2	1	1	2	1	2	5	1	2	4	2	0
53	K	1	7	1	1	1	2	1	1	TRUE	FALSE	FALSE	FALSE	FALSE	FALSE	FALSE	FALSE	FALSE	FALSE	FALSE	FALSE	1							2	4	3	2	4	4	4	1	2	1	1	1	2	1	2	4	1	2	4	3	0
53	K	1	3	8	1	1	1	2	1	TRUE	FALSE	FALSE	FALSE	FALSE	FALSE	FALSE	FALSE	TRUE	TRUE	FALSE	FALSE	1							1	1	1	0	1	2	3	1	3	1	1	0	3	1	5	5	1	3	2	3	0
40	M	1	4	6	1	1	1	1	1	TRUE	FALSE	FALSE	FALSE	FALSE	FALSE	FALSE	FALSE	TRUE	FALSE	FALSE	FALSE	2	1	4					1	1	1	0	1	1	4	1	2	2	1	1	2	2	1	5	1	4	2	4	0
40	M	1	3	4	1	2	1	0	1	FALSE	FALSE	FALSE	FALSE	FALSE	FALSE	FALSE	FALSE	FALSE	FALSE	FALSE	FALSE	2	3		20	0	0	2	2	1	1	1	1	1	2	1	2	2	1	2	1	5	0	1	3	3	4	3	0
56	M	3	1	1	1	2	1	3	1	FALSE	FALSE	FALSE	FALSE	FALSE	FALSE	FALSE	FALSE	TRUE	FALSE	FALSE	FALSE	2	3		10			2	1	1	1	0	1	1	3	1	2	4	1	6	2	3	0	5	4	5	1	6	0
73	K	1	3	7	1	1	1	4	1	TRUE	FALSE	FALSE	TRUE	FALSE	FALSE	FALSE	FALSE	TRUE	FALSE	TRUE	TRUE	1							2	1	2	5	1	2	5	1	2	3	2	5	7	2	10	4	1	4	4	5	0
56	K	4	1	4	1	1	2	4	1	TRUE	TRUE	TRUE	TRUE	FALSE	FALSE	FALSE	FALSE	TRUE	TRUE	TRUE	TRUE	2	1	5					1	1	1	0	1	4	4	1	2	2	1	4	2	2	2	4	1	3	2	3	0
66	K	5	4	7	1	2	1	1	1	TRUE	FALSE	FALSE	FALSE	FALSE	FALSE	FALSE	FALSE	TRUE	FALSE	FALSE	FALSE	1							3	2	1	0	2	3	2	1	1	2	1	0	6	0	0	5	1	2	1	2	0
65	K	5	4	7	1	2	1	2	1	TRUE	FALSE	FALSE	FALSE	FALSE	FALSE	FALSE	FALSE	TRUE	FALSE	FALSE	FALSE	1							1	3	1	0	1	2	4	1	1	2	1	0	2	0	4	5	1	3	1	3	1
55	K	1	3	1	1	1	2	6	1	TRUE	FALSE	FALSE	FALSE	FALSE	FALSE	FALSE	FALSE	FALSE	FALSE	FALSE	FALSE	2	1	4					3	6	1	0	1	3	3	1	3	2	0	0	1	1	1	5	1	3	1	3	1
60	K	1	1	7	1	1	2	3	1	FALSE	FALSE	FALSE	FALSE	FALSE	FALSE	FALSE	FALSE	TRUE	FALSE	FALSE	TRUE	1							1	1	2	0	1	4	3	1	2	3	1	0	4	2	3	5	1	2	2	3	0
50	M	1	3	3	1	1	1	1	1	TRUE	FALSE	FALSE	FALSE	FALSE	FALSE	FALSE	FALSE	TRUE	FALSE	FALSE	FALSE	2	1	5					3	3	1	0	1	2	3	1	1	3	1	2	1	0	3	4	3	5	4	2	0
70	M	1	3	7	1	1	1	6	2	TRUE	FALSE	FALSE	FALSE	FALSE	FALSE	FALSE	FALSE	TRUE	FALSE	FALSE	FALSE	1							1	2	1	1	2	1	3	1	2	4	1	0	6	4	12	5	1	3	1	2	0
74	K	1	1	7	1	1	1	5	1	TRUE	FALSE	FALSE	TRUE	FALSE	FALSE	FALSE	FALSE	TRUE	FALSE	FALSE	FALSE	1							1	1	1	2	2	5	3	1	2	2	2	0	2	1	2	5	1	2	2	2	0
56	K	1	7	3	1	1	1	2	1	TRUE	FALSE	FALSE	FALSE	FALSE	FALSE	FALSE	FALSE	FALSE	FALSE	FALSE	TRUE	2	1	5					2	4	3	1	3	3	3	1	3	1	2	0	1	1	2	5	1	2	4	1	1
45	M	1	3	3	1	1	2	3	1	FALSE	FALSE	FALSE	FALSE	FALSE	FALSE	FALSE	FALSE	FALSE	FALSE	FALSE	FALSE	2	1	4					2	1	2	1	3	2	3	1	2	1	1	2	3	1	1	5	1	4	2	4	0
55	K	1	2	7	2	1	2	5	2	FALSE	FALSE	FALSE	FALSE	FALSE	FALSE	FALSE	FALSE	FALSE	FALSE	FALSE	FALSE	2	1	4					1	1	1	0	1	5	3	1	1	1	1	6	2	0	1	5	1	2	4	1	0
47	K	1	3	1	1	1	1	2	1	FALSE	FALSE	FALSE	FALSE	FALSE	FALSE	FALSE	FALSE	TRUE	FALSE	FALSE	TRUE	1							3	1	1	0	1	2	3	1	2	2	2	0	2	0	3	4	1	3	4	2	0
27	M	3	4	8	1	1	2	1	1	TRUE	FALSE	FALSE	FALSE	FALSE	FALSE	FALSE	FALSE	FALSE	FALSE	FALSE	TRUE	2	2					3	1	1	1	0	1	1	4	1	3	2	1	3	1	2	1	3	3	5	4	5	0
54	M	1	7	3	1	1	2	5	1	TRUE	FALSE	FALSE	FALSE	FALSE	FALSE	FALSE	FALSE	FALSE	TRUE	FALSE	TRUE	1							1	1	2	3	5	5	3	1	4	3	1	4	3	1	4	5	1	3	4	5	5
57	K	5	5	7	1	2	2	4	1	TRUE	TRUE	TRUE	FALSE	FALSE	FALSE	FALSE	FALSE	TRUE	TRUE	TRUE	TRUE	2	3		10			3	1	1	1	0	1	5	4	1	2	4	1	3	2	2	7	5	1	3	4	5	0
57	K	3	5	7	2	1	1	1	1	FALSE	FALSE	FALSE	FALSE	FALSE	FALSE	FALSE	TRUE	TRUE	FALSE	FALSE	FALSE	2	2					2	1	6	2	6	4	5	2	2	4	2	3	2	3	1	7	5	1	4	2	4	0
56	K	1	3	7	1	1	1	5	1	FALSE	FALSE	FALSE	FALSE	FALSE	FALSE	FALSE	FALSE	TRUE	FALSE	FALSE	FALSE	1							1	1	2	5	3	2	4	1	2	3	1	7	2	0	0	5	1	2	1	2	0
52	K	1	3	1	1	1	1	5	2	TRUE	FALSE	FALSE	FALSE	FALSE	FALSE	FALSE	FALSE	FALSE	TRUE	FALSE	FALSE	1							2	2	1	2	2	1	2	1	2	2	1	4	3	2	1	5	1	3	2	3	1
57	K	1	4	7	1	1	1	1	2	TRUE	FALSE	FALSE	FALSE	FALSE	FALSE	FALSE	FALSE	FALSE	FALSE	FALSE	FALSE	2	3		20			2	1	1	1	0	1	1	4	1	1	3	1	4	1	1	2	5	3	2	1	3	0
59	K	2	1	7	1	1	2	3	1	TRUE	TRUE	FALSE	TRUE	TRUE	FALSE	FALSE	FALSE	TRUE	TRUE	TRUE	TRUE	2	1	5					1	1	2	1	1	2	5	1	1	4	1	5	3	1	5	4	1	3	3	6	1
65	K	5	3	7	1	1	1	0	1	TRUE	FALSE	FALSE	FALSE	FALSE	FALSE	TRUE	FALSE	FALSE	FALSE	TRUE	FALSE	2	3		15	0	0	1	1	1	1	2	1	1	5	1	1	2	3	2	4	2	2	1	1	2	1	1	0
65	K	4	4	7	1	2	2	2	2	FALSE	TRUE	FALSE	FALSE	FALSE	FALSE	FALSE	FALSE	TRUE	FALSE	FALSE	TRUE	2	3		10			2	1	6	3	2	5	5	3	2	5	2	1	0	3	0	4	5	1	4	4	4	0
56	K	1	1	7	1	1	1	2	1	FALSE	FALSE	FALSE	FALSE	FALSE	FALSE	FALSE	FALSE	FALSE	FALSE	FALSE	FALSE	2	3		20	0	0	2	1	1	2	0	1	3	3	1	2	1	1	1	2	2	4	5	3	4	2	4	0
61	K	1	3	7	1	1	1	1	1	TRUE	TRUE	FALSE	FALSE	FALSE	FALSE	FALSE	FALSE	TRUE	FALSE	FALSE	FALSE	1							1	1	2	0	1	1	5	1	1	3	1	0	2	1	5	1	1	1	1	2	0
76	K	5	1	7	1	1	2	1	2	TRUE	FALSE	FALSE	TRUE	FALSE	FALSE	FALSE	FALSE	FALSE	FALSE	FALSE	FALSE	1							1	1	2	0	5	5	3	1	2	2	0	0	3	0	3	5	1	6	1	5	0
30	M	1	7	6	1	1	1	1	1	TRUE	FALSE	FALSE	FALSE	FALSE	FALSE	FALSE	FALSE	FALSE	FALSE	FALSE	FALSE	1							1	1	1	0	1	1	3	1	2	1	1	2	3	1	1	4	1	4	4	5	0
49	K	1	3	1	1	1	2	3	1	TRUE	FALSE	FALSE	FALSE	FALSE	FALSE	FALSE	FALSE	FALSE	FALSE	FALSE	TRUE	2	1	4					1	4	1	0	1	5	3	1	2	4	1	1	3	1	2	5	1	3	2	3	1
60	K	5	1	7	1	1	1	4	1	TRUE	FALSE	FALSE	TRUE	FALSE	FALSE	FALSE	FALSE	TRUE	FALSE	FALSE	TRUE	1							1	1	1	0	1	1	3	1	2	2	1	0	4	0	0	3	3	2	1	3	0
50	K	1	4	1	1	1	1	1	1	FALSE	FALSE	FALSE	FALSE	FALSE	FALSE	FALSE	FALSE	FALSE	FALSE	FALSE	FALSE	1							2	2	1	0	1	1	4	1	2	2	1	2	1	1	2	4	1	4	4	2	0
56	K	1	5	2	1	2	1	1	1	TRUE	FALSE	FALSE	FALSE	FALSE	FALSE	FALSE	FALSE	FALSE	FALSE	FALSE	TRUE	2	1	5					2	4	2	3	4	3	3	2	1	3	1	3	4	1	4	4	1	2	2	3	0
28	K	1	4	4	1	1	2	6	1	TRUE	FALSE	FALSE	FALSE	FALSE	FALSE	FALSE	FALSE	FALSE	FALSE	FALSE	FALSE	2	3		2	0	0	2	1	1	1	1	1	5	3	1	4	3	1	0	2	1	2	5	1	3	1	3	0
64	K	1	5	7	1	1	1	2	1	TRUE	FALSE	FALSE	FALSE	FALSE	FALSE	FALSE	FALSE	FALSE	FALSE	FALSE	FALSE	1							2	6	1	5	2	5	2	1	4	1	1	0	2	1	1	5	1	1	4	2	2
62	M	1	4	7	1	1	1	1	1	TRUE	FALSE	FALSE	FALSE	FALSE	FALSE	FALSE	FALSE	FALSE	FALSE	FALSE	FALSE	2	1	4					1	1	2	2	2	5	3	1	2	4	1	1	1	1	2	5	1	3	2	3	0
56	K	1	4	7	1	1	2	1	1	FALSE	FALSE	TRUE	FALSE	FALSE	FALSE	FALSE	FALSE	TRUE	FALSE	FALSE	FALSE	2	3		20			2	1	1	1	0	1	2	2	1	1	2	1	1	2	2	1	5	1	3	2	3	0
73	K	5	2	8	1	1	1	2	1	TRUE	FALSE	TRUE	TRUE	FALSE	FALSE	FALSE	FALSE	TRUE	FALSE	FALSE	TRUE	1							1	1	1	3	2	2	3	1	2	4	1	0	3	0	3	5	1	2	2	3	2
75	K	5	1	7	1	1	1	3	1	FALSE	FALSE	FALSE	TRUE	FALSE	FALSE	FALSE	FALSE	FALSE	FALSE	TRUE	TRUE	2	2					2	1	6	1	0	2	1	3	1	2	3	2	1	4	3	4	5	1	3	2	3	0
68	M	1	4	7	1	1	1	5	2	TRUE	FALSE	FALSE	FALSE	FALSE	FALSE	FALSE	FALSE	TRUE	FALSE	FALSE	FALSE	2	1	5					1	1	3	5	4	2	3	1	1	2	1	1	3	2	1	5	1	5	4	3	0
[truncated: 332 more columns]
